# Supplementary material for: Exploring Adiponectin in Autosomal Dominant Kidney Disease: Insight and Implications
Source: Genes (Basel). 2024 Apr 11;15(4):484. doi: 10.3390/genes15040484 (PMC11050174; doi:10.3390/genes15040484)
Supplement: Supplementary file 1 [file genes-15-00484-s001.zip]

Archive with 1 entries (1 files):
- genes-2926202-supplementary.pdf
